# Supplementary material for: Development and evaluation of image-series for portion size estimation in dietary assessment among adults
Source: J Nutr Sci. 2021 Jan 13;10:e3. doi: 10.1017/jns.2020.58 (PMC8057404; doi:10.1017/jns.2020.58)
Supplement: Supplementary file 1 [file S2048679020000580sup001.zip]

Archive with 3 entries (3 files):
- Salvesen,_Supplementary_file_1.pdf
- Salvesen,_Supplementary_file_2.pdf
- Salvesen,_Supplementary_file_3.pdf
